# Supplementary material for: Enhancing tourist loyalty through location-based service apps: Exploring the roles of digital literacy, perceived ease of use, perceived autonomy, virtual-content congruency, and tourist engagement
Source: PLoS One. 2024 Jan 31;19(1):e0294244. doi: 10.1371/journal.pone.0294244 (PMC10830003; doi:10.1371/journal.pone.0294244)
Supplement: S1 Dataset — (XLSX) [file pone.0294244.s004.xlsx]

## Sheet: data
DL1	DL2	DL3	DL4	DL5	DL6	DL7	PEOU1	PEOU2	PEOU3	PEOU4	PA1	PA2	PA3	II1	II2	II3	NS1	NS2	NS3	NS4	TL1	TL2	TL3	TL4	TL5	TL6	IEC1	IEC2	IEC3	IEC4	Gender	Age	Income
4	4	4	5	4	5	5	4	5	5	5	4	2	5	4	5	4	5	5	5	5	5	4	4	5	5	5	5	5	2	4	1	1	4
5	5	5	4	5	5	5	3	2	2	3	5	5	5	1	2	1	2	2	3	2	1	1	1	1	1	1	2	4	1	2	2	1	4
2	2	2	2	2	2	2	3	2	2	2	3	5	5	4	4	3	3	3	3	3	3	3	3	3	4	2	4	5	5	5	1	4	4
2	3	1	2	1	1	2	3	2	2	2	1	2	1	1	3	1	4	2	4	3	1	1	1	1	1	1	5	5	5	5	2	2	5
5	4	4	5	4	5	5	4	4	5	4	5	4	3	4	3	5	4	3	4	4	5	3	4	3	5	5	5	5	5	5	1	5	5
4	4	4	3	4	3	5	3	4	3	4	4	4	5	5	4	5	5	5	5	5	5	5	4	4	5	4	5	5	5	5	1	3	5
5	5	5	5	5	5	5	2	1	1	1	5	4	5	4	4	5	3	3	4	3	4	4	3	4	4	4	2	3	3	3	1	5	4
5	5	5	5	5	4	5	2	1	1	1	5	4	5	4	4	5	3	3	3	3	5	5	4	5	5	5	4	1	4	1	1	4	3
4	4	4	5	3	3	4	5	4	4	3	4	5	4	4	4	5	5	3	4	3	4	3	5	3	4	4	4	4	4	4	1	5	2
2	1	2	2	1	1	2	1	2	2	2	3	3	4	3	3	3	2	2	3	2	4	4	4	3	3	3	1	3	4	2	1	3	5
5	4	4	3	5	4	3	3	4	4	4	4	5	4	5	4	5	3	3	4	3	3	5	4	5	4	5	3	3	3	3	1	3	3
3	5	5	5	5	4	5	4	5	3	5	5	3	4	5	4	5	3	3	4	3	4	4	3	3	4	4	3	3	3	3	2	4	4
3	3	3	3	4	2	4	3	4	4	4	5	3	2	5	4	4	5	4	4	4	4	4	4	4	4	4	2	2	2	2	2	3	3
4	5	2	4	5	4	5	3	4	4	4	5	4	3	4	4	4	5	5	5	5	4	4	5	4	4	5	3	3	5	5	1	4	5
3	3	3	1	1	1	3	3	3	3	3	3	3	3	3	3	2	3	4	4	4	4	4	4	5	4	4	4	5	4	4	2	4	4
1	1	3	2	1	3	2	4	3	3	3	3	3	3	3	3	3	2	3	3	3	2	3	4	5	5	4	4	5	4	4	1	2	4
3	3	3	3	4	4	4	4	3	5	3	4	4	4	3	4	3	3	3	3	3	3	3	3	3	1	3	3	3	3	3	1	5	4
4	4	5	4	4	4	4	4	4	4	4	2	4	5	4	5	5	5	5	5	5	4	4	4	3	4	3	3	3	3	3	1	2	5
2	4	4	3	3	4	4	3	4	4	3	3	3	3	4	4	5	4	4	4	3	3	3	3	3	1	4	5	4	4	4	2	4	2
2	2	2	2	2	2	3	3	3	4	3	4	4	5	4	4	3	3	2	3	2	4	4	4	4	4	4	5	4	4	4	1	3	3
2	2	2	3	4	4	3	4	3	3	3	3	3	3	4	4	3	5	4	4	4	1	1	1	1	1	3	2	1	2	1	2	1	4
3	4	3	5	3	3	4	4	4	5	5	3	5	5	3	3	4	4	4	4	4	5	5	4	5	5	5	4	5	5	5	1	2	5
5	2	3	5	2	3	2	3	4	4	4	3	4	1	4	4	4	4	3	4	3	2	2	3	2	1	3	4	5	5	5	2	2	3
5	5	5	5	3	3	5	4	5	5	4	5	5	5	5	4	4	5	4	5	5	4	3	5	3	4	4	5	5	5	5	2	1	3
1	1	1	1	1	1	1	3	3	3	3	3	3	3	3	4	4	3	2	3	2	3	3	3	3	2	2	4	4	4	4	1	2	3
4	4	4	4	4	4	5	4	3	4	3	5	4	5	5	5	4	4	4	4	4	3	3	4	4	4	3	3	3	3	3	2	5	4
4	3	4	5	4	4	5	4	4	5	4	4	4	4	4	4	4	5	5	5	5	4	5	5	5	4	4	2	2	2	2	1	3	4
4	3	3	3	3	4	4	5	3	4	3	4	4	4	4	5	5	5	4	5	5	4	4	4	4	4	4	1	1	5	1	1	3	2
4	4	4	5	5	3	3	3	4	4	3	5	3	5	2	2	5	4	5	4	5	5	5	3	5	4	5	5	5	5	5	2	2	4
4	4	4	4	4	4	5	3	4	4	4	4	4	4	2	2	5	3	5	4	3	4	4	4	5	5	4	4	5	5	5	2	1	3
5	4	4	3	4	5	4	4	3	4	4	5	5	5	4	3	4	5	5	5	4	5	5	4	5	4	5	3	3	3	3	1	5	4
3	4	3	3	4	3	4	5	3	5	4	2	5	5	3	3	3	5	4	5	5	4	3	4	4	5	5	4	3	4	4	1	2	4
5	5	5	4	5	4	5	5	4	4	5	3	5	5	4	3	4	3	3	3	3	5	5	3	5	4	5	5	5	5	5	1	2	4
4	4	3	3	3	3	4	4	3	3	4	3	4	2	4	4	4	4	5	5	5	4	3	4	4	3	4	4	5	5	5	1	4	4
5	4	4	5	4	3	4	3	5	5	5	5	5	4	4	4	4	4	4	4	4	4	3	4	5	5	4	3	3	3	3	2	2	5
3	5	4	5	5	5	4	4	4	5	5	3	5	5	3	5	4	4	5	5	5	4	4	5	3	5	5	4	5	5	5	2	3	3
5	5	5	5	4	4	5	4	5	5	5	5	5	5	2	1	2	1	2	3	2	4	4	5	4	5	5	2	4	1	2	1	2	2
1	1	1	1	1	1	1	2	2	1	1	1	1	1	2	2	2	2	2	2	2	1	1	1	1	1	1	4	3	4	4	2	5	2
3	2	3	4	2	2	3	4	5	5	3	2	4	5	4	4	3	3	3	3	3	5	5	4	5	5	5	4	1	4	1	1	1	4
4	4	4	3	3	4	4	3	4	4	4	5	5	4	3	3	3	4	5	4	5	4	4	3	4	3	4	3	3	3	3	2	4	5
1	1	1	3	2	2	2	3	3	4	3	4	1	4	4	4	3	5	1	3	1	4	4	4	3	4	4	5	4	5	5	2	3	3
3	3	3	3	2	4	4	3	3	4	3	4	3	4	4	5	4	4	4	4	3	3	3	4	5	4	4	5	4	4	4	1	4	4
5	5	5	3	5	5	5	4	3	3	4	5	4	5	5	5	5	3	4	3	3	5	5	5	5	5	5	5	3	5	5	2	4	5
4	3	5	4	3	4	4	4	5	5	3	4	5	4	5	4	5	3	3	4	3	4	4	4	3	4	4	4	5	5	4	1	4	2
5	5	5	4	5	4	5	5	5	4	5	4	5	5	5	5	5	5	5	5	5	5	5	4	4	5	3	5	5	5	5	2	4	4
3	3	3	3	3	1	3	3	3	3	4	4	3	4	3	4	4	2	3	3	2	4	4	4	4	4	4	4	4	4	4	2	2	4
4	4	4	4	3	4	4	4	5	5	3	3	5	5	3	3	3	5	4	4	4	4	4	3	3	3	3	4	3	4	3	2	1	3
5	4	5	4	4	4	5	3	2	2	3	4	2	5	4	5	5	5	5	4	3	4	4	3	4	4	2	5	5	5	4	2	1	5
4	4	3	3	4	3	5	4	5	4	5	3	5	5	2	1	2	2	2	2	2	3	3	3	4	2	4	2	1	2	1	1	4	5
5	5	5	5	5	5	5	5	5	5	5	5	4	5	4	4	5	4	4	4	5	3	4	5	3	3	4	4	5	5	5	2	4	4
2	2	2	1	2	1	2	3	3	4	3	2	3	3	4	4	3	2	2	2	2	4	4	3	5	3	4	5	3	3	4	1	2	4
4	4	4	4	4	4	4	5	4	4	5	5	5	5	4	5	5	5	4	5	5	5	5	5	5	5	5	5	5	5	5	1	5	4
5	4	4	5	5	5	5	4	3	4	3	5	5	5	5	5	4	5	5	5	5	5	4	4	5	5	5	5	4	4	5	1	2	5
4	4	5	5	3	4	3	2	2	3	3	4	4	5	4	4	5	3	3	4	3	5	4	5	4	5	5	4	5	5	4	2	4	2
3	3	3	4	3	3	4	2	1	1	2	1	1	1	3	3	3	2	2	3	2	4	4	3	3	3	4	3	4	4	4	1	3	3
3	3	4	2	3	2	3	2	2	2	3	3	4	4	4	4	3	3	3	3	3	3	1	1	4	1	3	2	2	2	2	2	1	4
1	2	2	2	2	2	2	3	3	3	3	3	5	3	4	4	3	3	4	3	4	3	3	3	3	3	3	3	3	1	4	1	2	5
5	5	5	4	4	4	5	5	5	5	5	5	5	5	5	5	4	5	4	5	5	5	5	5	4	5	4	5	5	5	4	2	2	3
3	4	4	3	4	3	4	4	4	3	4	5	5	3	4	4	4	5	5	5	5	4	3	4	4	5	2	3	3	3	3	2	1	3
5	4	5	5	4	5	5	3	4	4	4	5	4	5	3	3	3	4	5	4	5	4	3	3	5	3	3	3	3	3	3	1	2	3
3	3	3	3	4	4	4	4	4	3	3	4	4	5	4	3	4	4	3	2	2	5	4	4	4	4	4	4	4	4	4	2	5	4
5	5	4	4	5	5	5	4	5	5	5	2	2	2	4	5	5	4	4	4	4	5	5	4	5	5	5	4	5	5	5	1	3	4
2	5	5	4	4	4	5	4	4	5	4	5	5	4	5	5	5	5	4	5	5	3	4	3	3	3	3	5	5	5	4	1	3	2
3	4	4	4	4	3	3	4	4	4	3	4	5	4	5	5	5	4	5	4	4	3	3	3	3	3	3	2	5	5	5	2	1	5
5	4	5	3	3	3	4	4	4	5	4	3	3	5	5	4	5	5	5	5	5	3	5	4	5	4	5	3	3	3	3	2	4	3
4	5	4	5	5	5	5	4	3	4	3	5	5	5	4	5	5	4	4	4	4	4	3	4	5	5	4	5	5	5	4	1	4	5
1	1	1	1	1	3	1	1	2	2	1	1	2	1	1	1	1	2	3	3	3	4	3	4	3	3	3	3	4	4	4	2	3	5
2	1	2	1	2	2	1	2	2	3	3	3	3	3	2	3	4	3	2	3	2	4	3	4	3	3	3	3	4	4	4	2	4	5
4	4	4	4	3	3	4	5	3	5	3	3	3	4	2	1	2	1	1	2	1	4	4	5	4	5	5	1	2	2	1	2	4	2
3	4	3	5	3	3	5	3	4	4	4	5	5	5	5	5	5	5	5	5	5	4	5	4	4	5	5	3	3	3	3	2	2	2
5	5	5	5	4	4	5	4	5	5	5	5	5	5	3	5	4	4	4	3	4	5	5	3	5	4	5	3	3	3	3	1	3	2
3	3	3	3	2	4	4	3	3	4	3	4	3	4	4	4	3	3	4	4	3	3	4	4	5	4	5	4	4	4	4	1	5	5
2	2	1	2	2	2	3	3	3	3	3	3	3	3	3	3	4	3	2	3	2	3	3	3	3	3	3	2	3	3	2	2	2	1
2	2	1	1	2	1	2	2	1	1	2	1	1	1	4	4	4	2	1	2	1	2	1	2	2	1	3	4	4	3	4	2	1	2
4	4	5	5	4	5	5	4	4	4	4	5	5	4	4	4	4	4	3	4	4	3	4	4	4	3	4	5	2	2	4	2	1	5
5	5	4	5	4	5	5	5	5	4	3	5	5	4	5	5	5	4	4	5	5	3	4	4	4	4	4	4	3	3	3	1	5	2
5	4	4	5	4	5	5	2	1	1	1	5	5	5	4	3	4	5	5	5	4	5	2	5	2	4	4	4	4	5	5	2	3	5
5	5	5	5	5	4	5	4	5	5	5	5	5	5	5	5	5	5	5	5	5	2	3	2	2	2	2	1	1	2	1	1	4	3
2	4	3	4	3	4	2	4	4	5	5	4	5	5	5	4	5	4	5	4	4	4	5	4	4	4	4	5	4	5	5	2	5	5
3	4	3	4	4	4	3	3	4	4	4	5	3	5	4	4	3	5	4	5	5	5	5	3	5	5	5	3	3	3	3	1	4	2
5	5	4	5	3	3	3	4	4	5	4	3	5	5	5	4	3	5	2	4	5	5	5	4	5	5	5	3	3	3	3	2	3	1
2	4	4	3	3	4	4	4	4	5	4	2	4	5	4	4	4	4	3	4	4	3	4	4	5	4	5	5	3	4	4	2	3	1
3	4	4	3	3	4	4	3	4	4	4	4	4	4	4	4	5	3	3	3	3	5	4	5	5	4	4	3	3	3	1	1	2	4
3	4	3	4	4	4	3	3	3	3	3	3	4	4	4	4	5	4	4	4	3	5	2	1	4	4	4	4	4	4	4	1	5	1
5	5	5	5	5	4	5	2	1	1	1	5	5	5	4	4	4	3	3	3	3	4	5	5	5	4	5	4	4	4	4	2	2	3
5	5	4	5	5	4	5	4	5	5	5	1	1	1	4	4	4	5	2	4	5	3	4	2	5	4	4	5	5	2	4	1	4	1
2	5	5	5	5	4	5	4	4	5	5	3	5	5	5	5	5	4	5	4	4	4	4	5	4	5	4	4	5	5	5	2	3	1
5	5	4	5	5	4	5	5	4	5	5	1	2	3	5	5	4	4	5	4	4	4	4	4	4	4	4	4	5	5	5	1	4	5
3	4	5	3	4	3	4	3	4	4	4	4	4	4	5	4	4	4	5	4	4	4	4	4	4	4	4	3	5	2	5	2	4	3
2	1	2	1	2	1	2	2	2	3	3	2	3	3	3	3	3	1	5	3	1	1	1	1	1	1	1	3	4	5	3	2	5	2
5	3	5	5	5	5	5	2	1	1	1	5	4	5	4	4	4	4	4	4	4	3	3	3	3	2	2	1	2	2	3	1	3	2
3	3	4	3	3	3	3	4	3	3	4	3	3	3	3	4	3	3	2	3	2	3	5	4	5	4	5	4	4	4	4	1	2	1
5	3	5	3	3	3	2	3	5	4	5	5	5	3	4	4	3	4	3	4	4	3	4	4	5	4	4	2	5	5	4	1	1	1
2	1	1	1	2	2	2	3	3	3	3	3	3	3	4	3	4	3	3	3	2	4	4	4	4	4	4	3	3	3	1	1	4	2
5	5	5	5	5	4	5	4	5	5	5	5	5	5	3	5	4	2	2	2	2	4	4	3	2	4	3	3	3	3	3	1	2	5
5	5	2	4	5	4	4	2	5	5	5	5	4	3	5	5	5	5	5	5	5	3	4	4	4	4	3	5	5	5	4	2	1	4
3	3	4	3	3	3	3	3	3	3	3	3	5	5	5	4	4	4	4	4	3	4	4	4	4	4	4	2	2	5	4	2	1	2
5	4	4	5	5	4	5	4	5	5	5	4	5	5	4	4	4	5	3	4	4	5	5	5	5	5	5	3	3	3	3	2	2	5
4	4	4	4	4	4	5	4	5	3	5	4	5	4	3	3	3	4	5	4	5	5	4	4	5	5	5	2	5	5	2	1	5	1
4	3	4	5	3	3	4	3	4	4	4	4	4	5	3	3	3	5	4	4	4	2	2	5	2	3	3	1	5	5	3	1	2	2
3	3	4	3	5	4	5	5	4	4	3	4	5	4	3	5	4	5	1	5	5	5	4	4	5	4	4	4	5	5	5	2	5	2
2	4	5	4	5	4	5	3	4	4	3	5	3	5	3	4	4	3	3	3	3	5	5	5	5	5	5	4	4	4	4	1	1	5
2	2	1	2	1	1	1	1	2	2	1	1	2	1	3	4	3	2	3	3	2	1	1	1	1	1	3	4	5	4	2	1	2	3
4	3	3	3	3	4	4	3	3	4	3	4	4	5	4	4	4	5	5	5	5	4	5	4	5	3	4	5	4	5	5	1	4	4
2	3	3	2	3	2	3	4	3	5	4	4	4	3	4	4	4	4	3	4	4	3	3	3	4	2	2	3	3	4	3	2	2	1
4	5	5	3	5	4	5	4	4	4	4	4	5	4	5	4	5	4	4	4	4	4	3	4	3	3	4	4	1	5	5	2	5	3
3	3	5	5	3	5	5	3	4	4	4	5	5	5	3	3	3	5	4	4	4	5	4	3	5	5	4	4	5	5	5	1	5	4
4	5	4	4	4	3	5	3	4	3	4	5	3	5	3	4	4	3	4	4	3	4	4	5	4	5	3	5	4	4	4	1	3	2
4	4	4	3	4	4	4	4	5	5	4	5	4	2	5	5	5	4	5	4	4	4	5	4	5	5	4	4	4	5	4	2	2	5
3	2	2	3	2	3	3	3	4	4	3	4	3	3	4	4	4	3	2	3	2	4	3	4	4	3	4	5	5	4	4	1	4	4
3	3	2	3	3	2	3	4	4	3	4	4	4	5	4	4	4	5	5	5	5	5	5	5	3	5	5	1	1	2	1	1	4	5
3	5	5	5	4	5	5	5	3	3	4	5	4	5	4	4	5	4	5	5	5	4	5	4	4	5	5	3	3	3	3	2	4	1
2	2	3	4	3	2	4	4	4	3	3	5	3	5	4	4	5	3	4	4	4	4	4	3	4	4	3	3	3	3	3	1	2	1
5	5	5	5	5	5	5	4	5	5	5	5	5	5	2	3	4	3	3	3	3	5	5	5	5	4	5	5	5	5	5	1	5	4
5	5	5	4	4	4	5	4	4	3	3	5	4	5	5	4	5	5	5	4	3	3	4	4	5	5	4	2	4	5	4	1	2	5
3	3	4	3	4	3	4	4	3	3	3	4	3	4	4	4	4	4	3	4	3	4	5	4	5	5	4	3	3	3	3	2	4	2
5	4	4	4	4	4	3	4	4	5	4	5	5	4	1	2	1	2	2	3	2	1	1	1	1	1	1	1	1	1	1	1	3	3
5	4	5	5	3	3	5	3	3	4	3	3	3	3	4	4	3	3	3	3	3	3	2	2	3	2	1	4	5	5	5	2	1	4
2	3	2	3	4	3	3	4	4	3	3	4	4	4	4	4	3	3	4	4	3	3	4	3	1	2	3	4	3	3	1	1	2	5
4	5	5	5	5	4	5	3	4	4	4	5	3	5	5	5	5	5	5	5	5	5	5	4	5	5	4	5	5	5	4	2	2	3
3	4	4	4	4	3	4	4	4	3	3	4	4	4	4	4	4	5	5	5	5	5	4	4	5	4	4	4	5	5	5	2	1	3
3	3	3	3	3	1	3	4	4	3	4	4	4	4	4	4	3	5	4	4	5	1	1	3	1	1	3	1	1	1	1	1	2	3
4	2	3	3	3	3	4	3	3	4	4	3	3	3	4	5	4	5	3	4	3	4	4	5	5	4	4	4	5	5	5	2	5	1
2	2	3	4	3	2	4	4	3	3	4	2	3	3	4	4	5	5	3	4	3	4	4	4	3	4	3	3	3	3	3	1	3	4
2	5	4	4	5	4	5	4	4	5	5	5	5	5	4	4	4	4	5	5	5	5	5	2	5	5	5	5	5	4	3	1	3	2
1	2	2	2	2	2	2	3	3	3	3	3	5	3	4	4	5	4	4	3	4	4	4	4	5	4	4	3	3	3	3	1	5	2
2	3	3	2	3	2	3	3	4	4	3	3	3	2	3	4	3	3	3	3	3	1	1	3	1	1	3	4	4	3	4	1	5	1
5	5	4	5	4	5	5	3	1	4	3	5	5	5	5	5	5	5	5	5	5	5	5	4	5	5	5	5	4	5	4	1	5	3
4	3	5	4	4	4	5	4	4	4	4	2	3	5	3	4	2	4	4	4	4	3	5	4	4	4	4	2	2	2	2	1	5	2
2	3	5	5	5	2	5	4	3	4	4	5	5	4	5	4	5	5	5	4	3	4	4	4	3	4	4	5	5	5	5	1	2	3
3	2	3	4	2	2	2	3	3	4	3	5	5	5	4	4	5	3	3	4	3	3	3	4	3	3	3	4	5	5	5	1	4	4
5	4	5	3	3	3	4	4	3	4	3	4	4	5	1	1	3	1	1	1	2	5	5	5	5	5	5	4	5	5	5	2	4	1
5	5	5	4	5	5	5	3	2	2	3	2	2	1	5	4	4	4	4	3	4	4	4	4	4	4	4	2	2	1	2	1	2	1
3	3	4	3	3	4	2	4	4	5	5	5	5	5	5	4	3	4	5	4	3	3	4	2	5	4	4	5	5	2	4	1	2	3
3	4	3	3	3	4	4	3	4	4	4	5	5	5	5	2	1	2	3	3	3	4	3	4	3	3	3	1	1	1	1	1	5	5
4	5	5	4	5	4	5	4	5	5	5	5	5	5	3	3	4	5	4	5	5	5	5	3	5	5	5	5	5	5	4	1	1	2
4	4	4	3	3	3	4	3	3	3	3	3	4	3	4	3	4	3	4	4	3	4	5	4	5	5	4	4	3	3	1	1	4	5
2	2	2	3	4	4	3	4	4	3	4	5	5	5	5	5	4	5	5	5	5	4	4	4	3	4	3	3	3	4	4	1	2	1
3	3	3	4	3	2	4	4	3	3	3	4	3	3	4	3	4	3	2	3	2	3	3	3	4	2	2	3	3	3	1	1	3	5
4	4	5	4	4	5	5	3	4	4	4	5	4	3	5	4	4	4	4	4	4	4	5	5	5	5	4	5	4	4	5	2	3	3
3	5	4	4	5	4	3	3	4	4	4	5	5	5	1	2	1	3	2	3	2	2	3	4	5	3	3	4	1	3	4	2	3	4
5	4	4	5	5	5	5	4	4	4	4	5	4	5	1	2	1	2	2	3	2	3	3	3	3	2	2	4	1	3	4	1	3	3
4	4	4	4	3	3	4	3	4	3	4	4	4	4	4	4	4	5	5	5	5	2	3	2	2	2	2	1	1	1	1	2	5	4
4	4	3	3	4	3	5	5	4	4	4	5	5	4	4	3	4	1	1	2	2	5	5	4	4	4	5	2	1	2	1	1	3	5
5	5	5	4	4	4	4	5	4	4	4	5	3	5	3	4	4	3	4	4	3	5	5	5	3	5	5	5	5	5	5	1	4	2
3	3	4	3	2	2	3	4	4	3	3	4	4	5	4	4	4	4	5	5	5	5	5	5	5	5	5	5	5	5	5	1	5	4
1	1	1	1	1	1	1	3	3	3	3	3	3	3	5	5	5	5	5	5	5	2	2	2	2	1	3	1	1	1	1	1	5	3
3	3	3	2	2	4	3	3	3	4	4	3	3	3	3	3	3	3	3	4	4	2	2	4	4	4	3	2	2	2	2	1	4	4
2	2	3	3	2	4	3	5	4	4	4	3	3	4	4	5	5	5	5	5	5	4	4	3	4	4	3	3	3	3	3	1	3	5
3	1	1	3	2	2	3	4	4	3	3	5	2	3	3	4	5	4	3	4	3	4	4	4	4	4	4	5	5	4	5	2	4	4
2	4	4	4	4	4	3	5	4	4	4	3	3	4	4	4	4	4	3	4	4	3	4	3	1	2	3	3	3	3	3	2	4	3
5	4	3	3	5	5	3	3	4	4	4	5	5	5	5	4	4	3	3	4	5	5	5	3	5	4	5	5	5	5	5	1	2	4
5	5	5	5	5	4	5	4	4	4	4	5	5	5	5	5	5	4	4	4	4	5	5	4	3	4	4	4	3	4	4	1	3	1
2	1	2	1	2	2	2	3	3	3	4	3	3	3	1	1	1	2	3	3	3	2	2	3	2	1	3	3	5	3	3	2	2	3
3	3	3	4	5	4	5	4	4	3	4	4	4	3	4	4	4	2	3	3	3	1	1	1	1	1	1	5	4	5	5	1	5	4
2	3	3	2	3	2	3	4	3	3	4	4	4	3	3	3	3	2	4	4	4	4	4	4	4	4	3	3	3	4	4	1	5	5
3	1	3	1	2	2	3	4	4	3	3	4	5	4	3	3	3	2	2	3	2	4	3	4	4	3	3	5	2	5	5	2	5	2
3	1	3	1	2	2	2	4	3	3	4	3	3	3	3	4	3	4	4	4	4	3	2	3	2	2	2	4	2	4	4	1	1	4
1	2	1	2	2	2	2	3	3	4	4	2	3	3	4	4	3	3	3	3	2	5	4	4	4	5	5	4	4	4	4	1	5	4
5	3	3	4	3	4	5	5	5	5	5	5	5	5	5	5	5	5	5	5	5	4	4	4	4	4	4	5	4	4	4	1	4	4
4	4	5	3	5	4	4	4	4	4	4	5	5	4	5	5	5	5	5	5	5	5	5	5	5	5	5	5	5	5	5	2	5	5
2	5	5	5	4	5	5	4	5	5	3	2	4	5	5	5	5	5	5	5	5	5	5	5	5	5	5	5	5	4	4	1	1	1
3	1	1	3	2	2	3	4	4	3	3	4	3	4	4	4	4	3	3	4	3	5	4	5	4	4	5	5	2	5	5	1	3	2
5	5	4	4	5	4	5	4	2	5	2	3	3	3	4	5	4	4	4	4	4	4	5	4	4	4	4	3	3	3	3	2	3	4
3	4	4	3	4	3	4	4	4	3	4	4	3	3	5	5	5	5	5	5	5	2	3	3	3	1	2	3	3	3	3	2	2	3
4	4	4	5	5	3	3	4	3	4	3	3	3	3	5	5	5	5	5	5	5	4	5	4	3	5	4	4	4	4	5	2	4	2
2	2	5	5	5	3	5	3	3	3	3	3	3	3	5	5	5	5	5	5	5	3	4	4	5	5	4	4	4	4	5	2	5	5
2	2	1	1	2	1	1	3	2	2	2	1	2	1	2	3	4	2	4	3	2	4	3	4	3	3	3	5	4	3	3	1	5	4
2	2	1	1	2	1	1	1	1	1	1	1	2	1	3	3	3	1	3	3	3	3	3	3	3	2	2	4	4	3	4	2	2	4
2	1	2	4	2	2	3	3	4	4	3	3	3	3	3	4	3	3	2	3	3	3	3	4	3	3	4	4	5	5	5	2	2	5
4	4	4	5	3	3	2	4	4	5	4	3	3	4	2	2	5	2	4	4	4	4	3	4	4	3	4	3	3	3	3	2	5	1
4	4	4	5	5	3	3	4	3	4	3	3	3	3	4	5	4	4	5	5	5	4	3	4	3	4	4	3	3	3	3	2	2	3
5	5	3	3	5	5	5	4	5	5	4	3	5	5	5	5	5	5	5	5	5	3	4	3	3	3	3	5	5	5	4	2	1	3
5	5	5	4	5	4	5	5	5	4	5	4	5	5	5	5	5	5	5	5	5	4	4	3	2	4	3	3	3	3	3	2	1	3
3	2	3	2	2	2	3	3	3	4	4	2	4	1	4	3	3	4	4	4	4	4	4	5	5	4	4	3	3	3	3	2	5	4
3	2	2	2	2	2	3	4	3	3	3	3	3	3	4	3	3	4	3	4	4	3	3	4	3	2	3	3	3	3	3	1	3	5
3	3	4	3	4	4	4	4	5	2	5	3	5	3	4	5	4	4	4	4	5	3	5	4	3	3	3	3	3	3	3	2	1	2
4	3	4	5	4	3	4	3	3	4	3	4	5	5	4	4	5	3	4	4	4	4	3	5	3	4	4	4	4	4	4	1	3	2
5	4	5	3	3	3	4	4	5	3	5	2	5	5	4	4	5	3	4	4	4	4	4	3	3	4	4	4	3	4	3	2	1	4
2	2	2	3	4	4	3	4	4	3	4	5	5	5	3	4	3	3	2	3	2	4	4	3	4	4	3	1	3	4	2	1	3	5
4	4	4	4	4	4	5	4	4	3	4	4	4	4	4	5	4	4	4	4	4	4	5	4	5	5	5	4	5	5	5	2	4	2
3	3	5	3	4	5	4	4	5	5	5	5	5	5	5	5	5	5	5	5	5	5	5	4	5	5	5	5	4	4	1	2	2	2
4	4	5	3	4	4	4	2	3	3	3	2	1	2	3	3	4	2	2	3	3	4	4	3	3	4	3	3	4	4	4	1	4	5
4	4	4	3	4	3	4	3	4	3	4	4	4	5	5	4	4	3	3	3	3	5	5	5	5	5	5	2	1	1	2	1	3	4
4	5	5	5	5	4	5	4	4	5	5	5	5	4	4	4	4	5	5	5	5	5	5	5	4	5	4	5	5	5	4	2	1	2
3	3	3	3	3	4	5	3	3	3	3	4	3	4	4	3	4	3	4	3	4	4	4	4	4	4	4	5	4	4	4	2	1	2
5	4	5	4	3	4	5	3	4	4	3	5	5	5	5	5	5	4	5	4	4	3	3	3	4	3	3	4	2	4	4	1	3	5
2	5	5	5	3	4	5	4	4	3	3	4	4	5	5	4	4	3	5	4	4	5	2	5	2	4	4	5	5	5	4	1	5	3
4	4	4	4	4	4	5	4	4	5	5	4	5	5	3	4	4	5	4	4	4	5	4	3	5	5	5	5	5	4	3	2	4	5
3	3	3	4	5	4	3	3	4	4	3	4	3	3	4	4	3	3	4	4	3	5	5	4	5	5	5	2	2	2	2	1	2	4
1	1	1	1	1	1	1	3	3	3	3	2	3	3	3	4	3	3	3	4	4	3	4	3	3	3	3	4	1	4	4	1	3	2
4	4	5	4	5	4	5	3	4	4	4	4	5	4	3	4	4	3	3	2	3	4	3	4	3	3	4	4	3	3	3	1	4	3
2	4	3	4	4	4	5	4	4	5	5	5	5	1	5	4	5	5	5	5	5	5	4	4	5	5	5	5	5	5	5	1	4	4
1	2	2	1	1	1	1	2	1	1	2	2	3	4	3	4	3	3	2	3	3	3	3	3	3	3	3	3	3	3	1	1	2	1
5	5	5	4	4	4	4	5	5	4	4	4	5	5	4	5	5	5	5	5	5	4	5	4	4	4	4	3	3	3	3	1	3	4
4	4	4	4	4	4	4	3	4	4	4	5	4	5	4	3	4	3	4	4	3	2	2	5	2	3	3	2	5	4	5	2	4	3
4	4	3	3	4	3	4	2	2	2	2	2	2	1	5	5	5	5	4	5	5	1	3	1	1	1	3	2	2	1	2	2	3	3
3	3	3	4	3	2	4	3	4	4	4	4	3	2	5	4	4	4	4	4	3	4	4	3	3	3	3	3	5	4	1	1	4	2
2	2	3	2	2	2	3	4	3	5	3	5	2	3	5	4	4	4	4	3	4	3	3	3	4	2	2	3	4	3	3	1	4	5
4	4	5	3	4	3	4	3	3	4	4	4	5	5	4	4	4	5	5	4	4	4	5	5	5	4	4	4	4	5	4	2	4	2
2	2	2	2	2	4	3	3	4	4	3	2	3	2	4	3	5	3	3	3	3	4	4	4	4	4	4	3	3	3	3	2	4	4
5	5	5	5	5	4	5	4	5	5	5	2	2	2	3	3	4	3	3	4	4	4	4	4	4	4	5	2	2	2	2	2	2	4
2	4	3	3	4	3	3	3	4	4	3	5	4	5	5	4	5	4	4	4	4	4	3	5	3	4	4	5	5	5	5	2	2	5
2	4	3	3	4	3	3	3	4	3	4	5	4	5	5	4	5	4	4	4	4	5	5	5	5	5	5	4	4	4	4	2	2	2
1	1	1	3	2	2	2	4	3	3	3	3	3	3	4	4	4	5	4	4	5	3	3	4	4	3	3	4	5	2	2	1	4	2
4	4	4	5	3	3	3	4	4	5	4	3	3	4	4	4	4	3	3	4	3	5	4	3	5	5	4	5	5	5	5	1	5	3
4	5	4	5	4	5	5	5	5	4	4	1	1	1	4	5	5	5	5	4	3	4	4	4	4	4	4	4	3	5	5	1	3	5
4	4	3	3	4	3	4	3	3	3	3	3	3	3	4	5	4	5	2	4	4	4	4	3	5	3	4	3	3	3	3	2	1	3
3	4	4	3	4	3	4	4	4	3	4	5	5	3	4	5	5	4	4	4	4	4	3	4	4	3	3	5	5	5	5	1	3	1
5	4	4	4	3	4	5	3	3	4	4	5	4	5	4	5	4	5	4	3	3	5	5	3	5	5	5	5	3	5	5	2	1	1
4	4	4	3	3	4	4	3	4	4	4	5	5	4	4	5	4	5	5	5	5	3	4	3	3	3	4	3	5	4	1	1	1	2
4	4	4	5	5	3	3	3	3	3	3	4	3	3	4	4	5	4	5	5	5	5	4	5	5	5	5	4	3	3	3	2	1	2
3	4	4	3	4	3	4	4	4	5	5	3	3	4	4	3	4	3	3	3	3	4	4	4	4	4	4	3	3	3	3	2	4	5
5	5	5	5	4	4	5	4	5	5	5	5	5	5	4	3	4	5	4	5	5	5	4	3	5	5	3	4	3	5	5	2	5	2
5	4	4	5	5	4	5	5	4	4	5	3	3	4	4	4	4	5	4	4	4	4	4	3	4	4	4	5	5	5	5	1	5	3
4	4	2	3	4	2	3	5	4	4	4	3	3	4	3	3	3	4	3	4	4	3	3	3	3	3	3	4	5	5	5	2	2	3
4	5	4	4	5	4	4	3	3	4	4	4	4	5	3	3	3	5	4	5	5	3	3	4	3	3	4	4	5	5	5	2	4	4
2	2	2	3	2	1	3	4	2	5	2	3	3	3	1	1	1	3	3	3	3	3	3	1	3	1	1	4	4	3	4	1	1	1
4	4	5	4	4	5	5	4	4	3	3	5	5	5	4	4	4	5	4	4	5	3	3	4	3	3	4	3	3	3	3	1	5	2
2	3	3	3	3	3	3	4	4	3	4	4	4	5	3	4	4	3	3	5	3	5	3	4	4	3	4	5	5	5	5	2	4	2
3	3	3	3	4	4	4	2	5	5	5	3	3	4	4	3	4	3	3	3	3	3	3	4	3	3	4	3	3	3	4	1	5	1
5	5	4	5	4	3	5	3	3	3	3	3	3	3	4	3	4	3	2	3	3	3	3	3	4	2	2	2	2	5	4	1	3	2
3	3	3	3	3	1	3	4	4	3	4	4	4	4	3	5	4	3	2	3	2	3	3	3	3	1	3	3	3	3	3	1	1	2
5	5	4	5	5	3	5	4	5	3	5	4	5	5	4	3	5	3	3	3	3	4	4	4	5	4	4	4	5	5	5	2	3	1
4	5	4	3	5	4	4	4	3	3	4	5	5	5	2	1	2	1	2	2	2	2	1	2	2	1	2	1	1	1	1	2	5	5
3	3	4	3	3	3	3	5	4	4	4	5	5	4	4	5	5	5	5	5	5	4	4	5	4	4	5	3	3	3	3	2	4	2
3	3	4	3	3	3	3	5	4	4	4	5	5	4	3	3	3	5	4	5	5	4	4	4	4	4	3	5	5	5	5	2	1	4
2	2	2	3	2	1	3	2	2	3	2	3	3	3	2	1	2	2	2	3	2	3	3	3	5	3	4	5	5	4	4	1	3	3
5	5	4	5	5	4	5	5	4	5	5	5	5	5	4	5	4	3	4	4	4	4	4	5	4	5	5	5	5	5	4	2	1	4
3	4	4	3	4	3	4	4	4	3	4	4	3	3	3	5	4	3	3	4	3	4	4	5	5	4	4	2	3	3	3	1	5	3
2	2	2	2	1	1	1	3	3	3	4	3	3	3	3	2	3	1	2	1	1	3	5	4	5	4	5	2	2	2	2	2	5	4
1	1	1	1	1	1	1	3	3	3	3	3	3	3	1	1	1	1	1	1	1	1	1	1	1	1	1	2	3	1	3	2	3	2
2	3	3	2	3	2	3	4	4	4	3	3	3	3	3	4	3	2	4	3	2	4	3	1	3	1	3	4	4	3	4	2	1	2
4	5	5	4	4	4	5	4	5	5	5	5	5	5	4	4	4	5	4	4	4	5	4	5	5	5	5	3	3	3	3	1	1	3
5	5	5	5	5	5	5	5	5	4	5	5	5	5	5	5	5	5	5	5	5	5	5	5	5	5	5	2	5	4	5	2	1	2
1	2	2	1	1	1	1	2	1	1	2	2	3	4	3	2	3	2	3	4	5	1	1	1	1	1	2	1	2	2	1	2	1	4
3	3	4	3	3	3	3	5	3	5	4	2	5	5	3	4	3	2	2	3	3	5	5	4	3	4	4	5	5	4	4	2	2	4
2	3	2	3	2	2	3	3	4	4	4	4	4	4	4	4	4	4	3	4	3	4	4	4	4	4	5	2	2	2	2	1	2	3
5	5	4	5	5	4	5	5	5	4	5	4	5	5	5	5	5	5	5	5	5	5	5	5	4	5	4	5	5	5	4	1	3	3
5	5	5	4	5	5	5	4	5	5	5	4	5	5	5	5	5	5	5	5	5	4	4	4	5	5	4	4	5	5	5	2	4	3
5	5	5	5	3	5	5	5	5	4	5	5	5	5	4	4	3	2	2	2	2	4	4	3	4	4	4	2	1	2	1	1	3	4
5	5	5	5	5	5	5	5	5	4	5	5	5	5	5	5	5	5	5	5	5	5	5	5	4	5	4	5	4	5	5	2	3	4
4	4	4	5	5	5	4	5	3	3	4	5	5	4	5	4	3	5	4	4	3	5	5	4	4	5	5	4	5	5	4	1	3	1
5	5	5	5	4	5	5	4	5	4	5	3	5	5	5	4	3	5	3	4	4	5	4	5	4	4	4	5	5	5	5	1	3	2
4	4	5	4	5	4	4	4	4	4	4	3	5	5	4	4	4	3	3	4	5	5	5	5	3	5	5	3	3	3	3	2	5	2
4	4	5	4	4	5	4	4	5	5	5	5	5	5	3	5	4	2	3	5	3	4	4	4	4	4	4	2	2	1	2	2	4	4
2	2	2	2	2	4	3	3	4	4	3	2	3	2	3	3	4	3	3	3	3	4	4	4	3	4	4	5	4	5	5	1	4	3
4	4	3	4	4	4	4	5	4	3	3	2	3	4	3	5	4	2	2	2	2	2	2	4	4	4	3	3	3	3	3	2	1	2
1	2	2	1	2	1	1	2	1	1	2	1	1	2	2	2	4	2	2	3	2	3	5	3	3	4	5	3	5	2	5	1	2	2
4	5	4	4	5	5	5	4	5	5	5	4	4	5	4	5	5	5	5	5	5	5	2	1	4	4	4	4	4	4	4	2	3	3
2	4	4	2	4	4	4	3	3	4	4	4	4	4	4	4	4	2	3	3	3	5	4	5	5	4	4	5	5	4	4	1	4	4
1	1	1	1	1	1	1	3	3	3	3	3	3	3	4	3	4	3	5	3	3	4	4	3	4	3	3	5	3	3	4	2	3	5
4	4	4	5	3	3	2	4	4	3	3	3	3	3	4	4	3	5	4	4	5	4	4	4	3	1	4	5	5	5	5	1	1	1
5	5	5	3	4	5	5	4	5	5	5	5	5	5	5	5	5	5	5	5	5	4	3	4	5	5	4	5	5	5	5	2	4	5
2	3	2	3	2	2	3	3	4	4	4	4	3	4	4	4	4	4	3	4	3	4	4	5	5	4	4	2	3	4	3	2	1	5
3	1	1	3	2	2	3	4	4	3	3	5	2	3	4	4	4	4	3	3	2	4	4	5	5	4	4	2	3	2	4	1	4	5
5	5	5	3	5	5	5	4	3	3	4	5	4	5	5	5	5	5	5	5	5	5	5	5	5	5	5	5	4	5	5	1	2	1
3	5	4	5	5	4	5	4	4	4	4	5	5	5	5	5	4	5	4	5	5	5	5	5	5	5	4	2	5	5	5	2	1	4
5	5	5	4	4	4	4	4	4	3	4	5	5	5	5	5	5	5	5	5	5	3	4	3	3	3	3	4	4	4	4	1	1	1
5	5	4	5	4	5	5	4	5	5	5	5	5	5	4	4	3	5	4	5	5	5	5	4	5	4	5	5	5	5	5	1	2	4
5	5	5	5	3	5	5	5	5	4	5	4	4	5	4	4	4	5	5	5	4	3	5	3	5	5	5	3	3	3	3	1	4	5
4	4	4	4	3	3	4	4	4	5	4	5	5	4	5	5	5	5	5	5	5	5	4	3	5	5	4	4	4	4	4	1	2	4
4	5	5	4	5	5	5	3	3	2	2	5	4	5	4	5	4	5	5	5	5	4	3	4	4	3	3	5	4	3	4	2	4	4
2	2	1	1	2	1	2	1	2	2	2	4	1	2	3	3	3	2	2	3	2	2	2	2	2	1	1	4	4	3	4	1	1	3
5	4	5	4	5	5	5	3	4	4	4	4	4	3	5	5	5	5	5	5	5	5	5	3	5	5	5	5	4	5	5	2	1	3
5	5	4	5	5	5	5	4	5	3	5	4	5	4	3	3	4	5	4	5	5	5	5	5	5	5	5	4	4	3	3	2	3	5
3	5	5	3	5	5	5	4	4	4	5	5	5	5	4	5	5	5	5	5	5	4	5	4	4	4	4	5	5	5	5	1	4	1
3	4	3	4	4	4	4	5	3	5	4	3	3	4	4	4	4	4	4	4	4	4	4	3	4	4	4	5	5	5	5	1	5	5
4	4	5	4	4	5	4	4	5	5	5	5	5	5	4	4	5	3	4	4	4	5	5	5	5	5	5	5	5	5	5	1	2	5
1	1	3	2	1	3	3	4	3	4	3	3	3	3	4	4	3	3	3	5	3	3	2	2	3	1	2	3	3	5	3	2	4	5
4	4	4	5	5	3	5	3	4	4	4	4	3	3	4	4	4	5	2	3	2	3	4	3	3	3	3	4	3	5	5	2	3	5
2	2	3	4	3	2	4	4	3	3	4	4	3	3	4	4	3	4	3	4	4	4	3	1	3	3	3	3	3	3	3	2	5	2
3	3	3	3	3	3	3	4	2	5	2	3	3	2	4	3	4	2	3	3	2	1	1	1	1	1	1	4	4	4	4	2	1	3
4	4	4	3	3	3	4	5	4	4	4	3	3	4	4	4	5	3	3	3	3	4	4	5	4	4	5	1	3	1	1	2	1	1
4	3	5	4	4	4	5	4	4	5	4	3	3	4	3	3	3	4	3	4	4	3	3	3	4	3	3	5	5	4	5	2	5	3
2	5	5	5	3	4	5	3	4	4	4	4	3	2	4	4	4	5	4	4	5	4	5	4	5	3	4	5	5	4	3	1	5	4
4	4	4	5	3	3	4	4	5	5	5	4	4	5	5	4	5	4	4	4	4	4	4	5	4	4	4	5	5	5	5	1	3	1
5	5	5	4	4	4	4	5	4	4	4	5	3	5	5	4	4	5	4	4	4	4	4	4	3	4	4	5	5	5	5	2	5	1
3	3	3	4	4	2	5	4	3	4	3	1	2	2	4	4	4	3	3	3	3	4	4	4	4	4	5	5	5	5	5	2	3	4
1	2	1	1	2	1	1	4	3	3	3	4	4	4	4	4	4	3	3	3	3	4	4	4	4	4	5	4	3	2	4	1	1	2
5	2	2	3	5	2	3	4	5	5	3	5	5	4	5	4	5	5	5	5	5	5	4	5	4	5	5	5	5	5	4	1	2	1
4	4	3	4	4	3	5	5	5	4	5	5	5	5	5	4	5	4	4	4	4	4	4	4	4	4	4	3	3	3	3	1	1	4
1	1	1	1	1	3	1	2	2	3	3	3	4	5	1	3	1	2	2	2	2	4	4	4	4	4	4	4	4	3	5	2	5	5
5	5	5	4	4	4	5	4	5	5	5	5	5	5	5	5	4	5	5	5	5	3	3	3	3	3	3	3	3	3	3	2	2	3
1	2	2	1	2	1	1	2	1	1	2	1	1	2	4	3	4	2	3	3	2	3	3	3	3	2	2	5	4	4	5	1	5	2
3	2	1	3	2	2	3	2	1	1	2	2	1	2	4	3	4	2	3	3	2	4	4	3	3	4	3	4	4	3	5	1	3	5
3	3	3	3	3	3	3	1	2	2	1	5	1	4	3	3	3	3	2	3	2	4	4	4	4	4	4	4	4	4	4	2	5	5
5	5	4	5	5	4	5	4	4	4	4	5	5	4	3	5	4	5	4	4	5	4	4	4	5	4	4	4	5	5	5	1	4	1
3	4	4	5	5	2	4	3	4	4	4	5	5	4	5	5	5	5	5	5	5	3	4	3	3	3	4	4	4	4	4	2	2	3
5	5	4	5	3	3	4	2	1	1	2	5	5	5	4	4	4	4	4	4	4	3	5	4	5	4	4	3	3	3	3	2	1	1
5	3	3	4	3	4	4	5	5	5	5	4	5	5	3	4	4	5	4	5	5	4	4	4	5	5	5	3	3	3	3	2	2	4
3	3	3	3	3	3	3	4	3	3	3	4	2	3	4	3	4	3	3	3	3	4	4	4	3	3	3	2	2	5	2	2	3	3
2	1	2	1	2	2	2	3	3	3	4	3	3	3	3	3	3	3	2	3	2	1	1	1	1	1	1	4	4	3	4	1	2	2
2	1	2	1	2	2	2	2	2	2	2	2	3	3	3	3	3	3	2	3	2	1	2	1	1	1	3	4	4	3	4	1	3	2
3	2	2	3	2	2	3	3	4	4	3	4	3	3	4	4	3	5	4	5	5	4	4	4	3	3	3	3	3	3	3	1	4	4
1	1	1	3	2	2	2	3	3	4	3	4	1	4	4	3	4	3	4	4	3	5	4	4	5	5	5	4	5	5	5	2	2	5
4	4	4	4	3	3	2	3	4	4	3	4	4	5	4	4	5	3	4	4	4	3	3	4	5	4	4	5	5	5	5	1	2	2
3	3	3	4	5	4	5	4	4	3	4	4	4	4	4	4	4	5	4	4	5	2	3	2	2	2	1	1	1	1	1	2	4	5
2	2	3	3	2	3	3	4	3	3	3	5	3	5	4	3	4	4	3	4	4	4	4	3	4	4	4	3	3	3	3	1	3	3
5	5	4	5	3	3	5	4	3	4	3	3	3	3	1	3	3	4	5	4	4	3	3	3	4	4	3	4	5	5	5	1	5	2
1	1	1	3	2	2	2	3	3	3	3	3	4	3	4	4	3	3	2	3	3	4	4	3	3	4	3	3	3	3	3	2	5	2
1	2	1	1	2	1	1	2	2	3	2	3	3	3	4	4	4	1	1	3	1	4	5	4	4	4	4	3	4	4	4	2	5	1
5	5	4	5	3	3	3	4	4	5	4	3	5	5	3	4	3	5	4	5	5	4	4	4	3	4	4	5	5	5	4	1	3	4
4	4	3	3	4	3	4	4	3	3	3	4	1	3	2	2	4	2	2	2	2	5	5	4	4	4	5	3	4	4	4	1	3	2
2	1	1	2	1	2	1	3	3	3	4	3	3	3	3	2	3	2	4	4	4	4	4	4	3	4	3	4	3	2	4	2	1	1
5	2	5	2	2	2	4	4	4	5	4	3	3	4	4	4	4	5	5	5	4	5	5	3	5	4	5	4	5	5	5	2	5	3
1	3	4	2	3	3	3	4	4	3	4	4	4	1	4	4	3	4	5	4	5	3	3	1	3	1	1	2	2	2	2	2	3	4
2	2	2	3	4	4	3	1	2	2	1	1	1	1	2	2	2	4	3	3	3	4	3	4	4	4	4	4	3	4	4	1	5	5
3	3	2	3	3	3	3	4	4	3	4	4	4	4	5	5	5	5	5	5	5	3	3	3	3	3	3	3	3	3	3	2	4	5
4	3	3	4	5	2	5	3	4	4	4	5	4	4	3	3	3	4	5	4	5	3	4	3	1	1	2	5	4	4	4	2	1	3
4	5	5	5	2	3	5	3	4	4	4	5	4	3	4	4	4	5	4	4	5	5	3	4	4	3	4	5	4	4	1	2	4	3
3	4	4	4	3	4	4	5	3	5	4	4	5	5	5	5	5	5	5	5	5	4	4	3	4	3	4	4	5	5	5	2	5	1
3	3	3	3	3	3	4	4	3	4	4	4	4	4	5	4	4	4	5	4	4	5	4	4	5	5	5	4	5	5	5	1	5	5
3	2	3	2	3	3	3	4	3	3	4	2	4	1	3	4	3	2	4	3	2	1	1	1	1	1	3	3	5	3	3	1	1	4
2	1	1	2	1	2	1	1	2	2	1	2	1	1	1	1	3	2	2	2	2	4	4	4	4	4	4	2	4	5	4	2	1	4
5	4	4	5	5	4	5	4	5	5	5	2	2	2	5	4	5	4	4	4	4	4	5	4	3	4	4	5	5	5	5	1	5	2
4	4	4	4	4	4	5	4	4	4	5	2	2	2	4	5	4	3	3	4	3	4	5	4	4	3	4	3	3	3	3	1	3	4
5	5	5	5	4	4	5	4	5	5	5	5	5	5	4	3	4	2	3	3	3	5	2	5	2	4	4	1	4	5	3	1	4	3
5	5	4	5	5	5	5	4	4	4	4	5	5	4	5	5	4	5	5	2	5	4	4	3	4	4	4	2	5	4	5	2	3	4
